# Supplementary material for: FAAH Inhibition Restores Early Life Stress-Induced Alterations in PFC microRNAs Associated with Depressive-Like Behavior in Male and Female Rats
Source: Int J Mol Sci. 2022 Dec 17;23(24):16101. doi: 10.3390/ijms232416101 (PMC9782513; doi:10.3390/ijms232416101)
Supplement: Supplementary file 1 [file ijms-23-16101-s001.zip]

Archive with 1 entries (1 files):
- ijms-1999952-supplementary.pdf
